# Supplementary material for: Selection and Validation of Reference Genes in Clinacanthus nutans Under Abiotic Stresses, MeJA Treatment, and in Different Tissues
Source: Int J Mol Sci. 2025 Mar 11;26(6):2483. doi: 10.3390/ijms26062483 (PMC11942611; doi:10.3390/ijms26062483)
Supplement: Supplementary file 1 [file ijms-26-02483-s001.zip]

Archive with 8 entries (7 files):
- 2.Supplementary_Materials/
- 2.Supplementary_Materials/FigureS2.png
- 2.Supplementary_Materials/FigureS3.png
- 2.Supplementary_Materials/Figure_S1_original.tif
- 2.Supplementary_Materials/Table_S1.xls
- 2.Supplementary_Materials/Table_S2.xls
- 2.Supplementary_Materials/Table_S3.xls
- 2.Supplementary_Materials/Table_S4.xls
