# Supplementary material for: Selection and Validation of Reference Genes in Clinacanthus nutans Under Abiotic Stresses, MeJA Treatment, and in Different Tissues
Source: Int J Mol Sci. 2025 Mar 11;26(6):2483. doi: 10.3390/ijms26062483 (PMC11942611; doi:10.3390/ijms26062483)
Supplement: Supplementary file 1 [file ijms-26-02483-s001.zip › 2.Supplementary_Materials/Table_S1.xls]

## Sheet: Sheet1
Table S2. Ct Values of 12 Candidate Reference Genes in C. nutans
Group	Treatment	smp.	Candidate reference genes
			CnUBQ	CnRPL	CnRPS	CnPTB1	CnTIP41	CnACT	CnUBC	CnGAPDH	Cn18S	CnCYP	CnEF1α	CnTUB
Control(Y-leaf)	CK_group_1	1	25.5634	24.1827	22.9222	27.1911	27.1109	25.8819	26.3419	29.3549	27.85	24.01	25.04	29.86
Control(Y-leaf)	CK_group_2	2	25.4356	24.3475	22.9313	27.0966	26.9695	26.0574	26.3818	29.3394	28.06	23.97	25.2	29.87
Control(Y-leaf)	CK_group_3	3	25.4127	24.3103	22.9929	27.2422	27.1232	25.7435	26.4267	29.3705	28.14	24.05	25.03	29.79
Hormone	MeJA_24-1	1	24.9804	24.1918	23.2615	26.8451	26.4256	27.6131	26.0067	29.1574	27.72	23.24	25.09	29.35
Hormone	MeJA_24-2	2	24.8977	24.2342	23.2506	26.8886	26.553	26.8753	26.0089	29.2181	28.06	23.35	25.13	29.25
Hormone	MeJA_24-3	3	24.9351	24.1402	23.1689	26.7958	26.5812	27.1513	26.0443	29.1887	27.92	23.27	25.12	28.99
Hormone	MeJA_48-1	1	26.6252	25.2442	24.1107	26.5647	28.1109	28.6298	26.7709	30.3314	28.24	25.15	26.18	31.77
Hormone	MeJA_48-2	2	26.05	25.185	24.0656	26.2635	27.823	28.9002	26.6382	30.5833	28.64	25.08	26.13	32.18
Hormone	MeJA_48-3	3	26.0389	25.13	23.9879	25.7909	27.9937	28.7966	26.7899	30.5779	28.62	25.05	26.12	32.02
Hormone	MeJA_72-1	1	25.2532	24.0582	22.5795	26.0075	26.5582	26.3645	25.7671	28.9896	27.25	23.67	24.95	29.2
Hormone	MeJA_72-2	2	25.2576	24.1354	22.7818	26.077	26.5827	26.6322	25.8137	29.1998	27.45	23.72	24.95	29.33
Hormone	MeJA_72-3	3	25.2042	24.1929	22.6509	26.1463	26.8059	26.7436	25.8629	29.1608	27.63	23.89	24.9	29.45
Abiotic_stress	NaCl_24-1	1	25.1027	24.6033	23.3893	26.6167	28.0263	25.9837	26.6939	29.4642	28.26	24.72	25.09	28.31
Abiotic_stress	NaCl_24-2	2	24.9899	24.4881	23.4744	26.83	27.9073	25.7987	26.6899	29.4524	28.1	24.82	25.1	28.34
Abiotic_stress	NaCl_24-3	3	25.03	24.5186	23.4089	26.7671	27.7818	25.9174	26.6854	29.2824	28.55	24.73	25.07	28.32
Abiotic_stress	NaCl_48-1	1	25.1056	24.4601	22.6221	26.0626	28.2389	26.9739	26.1351	29.0804	27.59	23.74	25.12	30.26
Abiotic_stress	NaCl_48-2	2	25.0244	24.3195	22.7194	26.4988	28.3305	26.9578	26.1243	29.0203	27.42	23.7	25.1	30.59
Abiotic_stress	NaCl_48-3	3	25.1927	24.4149	22.7382	26.2357	28.2866	26.9516	26.2232	28.9117	27.87	23.59	25.14	30.19
Abiotic_stress	NaCl_72-1	1	26.4878	25.4255	24.4492	27.3769	29.266	28.2716	27.1785	30.1555	29.04	25	26.32	32.1
Abiotic_stress	NaCl_72-2	2	26.6551	25.4715	24.4319	27.4523	29.4429	28.6226	27.1629	30.147	28.59	25.07	26.39	31.37
Abiotic_stress	NaCl_72-3	3	26.6988	25.5567	24.7403	27.7948	29.3089	28.1172	27.2678	30.1246	28.18	24.92	26.39	32.02
Abiotic_stress	Cold_24-1	1	26.4842	25.0455	25.5847	28.1604	28.0282	27.8725	27.1632	28.1597	29.1007	25.04	26.0356	30.3467
Abiotic_stress	Cold_24-2	2	26.239	25.0477	25.644	28.1748	27.9594	27.4995	27.0816	28.1523	29.3838	24.9332	26.1217	30.2272
Abiotic_stress	Cold_24-3	3	26.32	25.2153	25.5501	28.3876	28.0816	27.5952	26.7529	28.0321	29.209	24.9951	26.3106	30.2647
Abiotic_stress	Cold_48-1	1	26.5886	24.7032	25.2051	28.3418	27.0746	26.5065	27.1344	24.6283	29.4029	24.5116	25.5633	27.9026
Abiotic_stress	Cold_48-2	2	26.5136	24.6211	25.3336	28.2342	27.0104	26.5994	27.3088	24.5544	29.8325	24.7137	25.5665	28.0002
Abiotic_stress	Cold_48-3	3	25.5791	24.6776	25.3926	28.4345	26.9633	26.5911	27.0784	24.5105	29.2842	24.5003	25.5812	27.8166
Abiotic_stress	Cold_72-1	1	28.3045	25.8704	27.084	30.714	28.4591	28.367	29.2302	25.5094	31.3444	26.5545	27.1327	28.8804
Abiotic_stress	Cold_72-2	2	28.5287	25.9847	27.2182	30.7019	28.6136	28.6319	29.0043	25.4204	31.6094	26.7794	27.1266	29.0614
Abiotic_stress	Cold_72-3	3	28.2567	25.928	27.1663	30.541	28.4777	28.8155	29.1161	25.5528	31.3103	26.6387	27.2456	28.6976
Abiotic_stress	Heat_3-1	1	24.8274	23.2389	22.1122	27.8514	28.0947	25.287	26.4112	29.0662	27.483	28.4792	24.9352	28.6494
Abiotic_stress	Heat_3-2	2	25.1445	23.3744	22.1984	27.9109	28.1101	25.5459	26.763	28.7194	27.3435	28.9164	24.8575	28.7448
Abiotic_stress	Heat_3-3	3	25.1222	23.3352	22.0927	27.7718	27.9984	25.4819	26.4533	28.9633	27.5245	28.8514	24.8454	28.6972
Abiotic_stress	Heat_6-1	1	26.6763	23.9841	23.8181	29.3755	29.2571	25.0081	27.4543	29.5209	26.5031	25.1713	26.9127	27.275
Abiotic_stress	Heat_6-2	2	27.0184	24.1837	23.9757	29.2263	29.3919	24.7312	27.4473	29.5525	26.6303	25.2253	26.9007	27.3619
Abiotic_stress	Heat_6-3	3	26.9692	24.147	24.1659	29.5486	29.6951	25.2157	27.4125	29.5466	26.615	25.3584	26.9866	27.3588
Abiotic_stress	Heat_12-1	1	25.5868	24.0758	26.0903	29.7389	33.1575	27.4008	26.512	26.2712	26.1249	23.9307	26.3177	28.7181
Abiotic_stress	Heat_12-2	2	25.9287	24.0674	26.1736	30.1499	33.0953	27.4693	26.408	26.6939	26.0345	23.8502	26.3588	29.4982
Abiotic_stress	Heat_12-3	3	26.0879	24.1177	26.1474	29.9005	33.2296	27.2543	26.4877	26.324	26.27	23.8904	26.4622	28.695
Abiotic_stress	Drought_24-1	1	25.37	24.35	23.91	25.75	26.86	26.19	26.08	29.13	27.24	23.17	25.09	29.62
Abiotic_stress	Drought_24-2	2	25.22	24.35	23.85	25.9	26.93	25.21	26.14	29.02	26.93	23.23	25.08	29.73
Abiotic_stress	Drought_24-3	3	25.41	24.3	23.85	25.81	26.88	25.18	26.14	29.03	27.33	23.3	25.18	29.21
Abiotic_stress	Drought_48-1	1	25.49	24.26	23.76	26.18	26.28	25.38	25.93	28.83	26.93	23.28	25.04	30.04
Abiotic_stress	Drought_48-2	2	25.46	24.32	23.84	26.07	26.35	25.48	26.06	28.99	27.05	23.24	25.15	30.41
Abiotic_stress	Drought_48-3	3	25.48	24.34	23.82	25.95	26.31	25.62	26.09	28.93	27.47	23.21	25.39	30.41
Abiotic_stress	Drought_72-1	1	24.72	23.7	23.11	25.26	25.96	24.3	25.19	28.37	26.28	23.26	24.03	29.92
Abiotic_stress	Drought_72-2	2	24.72	23.64	23.08	25.29	26.06	24.22	25.2	28.19	26.16	23.27	24.04	29.64
Abiotic_stress	Drought_72-3	3	24.81	23.66	23.16	25.19	26.04	24.24	25.33	28.01	26.4	23.23	24.14	29.83
Tissue	Root_1	1	29.0443	25.5072	27.6166	27.4952	32.0437	30.9035	28.2094	29.2856	31.5703	25.0727	26.6316	29.7631
Tissue	Root_2	2	29.2454	25.8292	27.5746	27.4877	32.1532	30.3834	28.1724	28.9178	30.2104	25.1545	26.5697	29.8357
Tissue	Root_3	3	29.0328	25.438	27.3584	27.4592	31.7756	30.6434	28.0834	28.8105	30.864	25.0472	26.5846	29.7994
Tissue	Stem_1	1	26.8658	24.7954	25.2958	28.194	25.563	29.4354	27.1964	28.5093	30.789	24.0674	26.2879	28.9589
Tissue	Stem_2	2	26.4007	24.5415	25.4819	28.365	25.3426	29.793	27.0459	28.3112	29.7695	23.819	26.2392	29.4146
Tissue	Stem_3	3	26.7433	24.821	25.1855	28.3813	25.5399	29.0778	27.0758	28.2288	30.4503	23.9628	26.2787	28.9894
Tissue	O-leaf_1	1	25.6855	24.6267	23.5692	26.1535	27.588	26.5368	26.5893	28.8392	28.13	24.31	25.2	29.59
Tissue	O-leaf_2	2	25.7218	24.5842	23.5877	26.3921	27.7252	27.0341	26.5603	28.7523	27.97	24.4	25.17	29.82
Tissue	O-leaf_3	3	25.7582	24.6914	23.6529	26.1603	27.684	26.6297	26.7581	28.857	28.06	24.31	25.13	29.71
