# Supplementary material for: Selection and Validation of Reference Genes in Clinacanthus nutans Under Abiotic Stresses, MeJA Treatment, and in Different Tissues
Source: Int J Mol Sci. 2025 Mar 11;26(6):2483. doi: 10.3390/ijms26062483 (PMC11942611; doi:10.3390/ijms26062483)
Supplement: Supplementary file 1 [file ijms-26-02483-s001.zip › 2.Supplementary_Materials/Table_S2.xls]

## Sheet: PAL_HMGR_tissue
Table S3. Relative Expression Analysis of Target Gene (CnPAL/CnHMGR) Based on Three Selected Reference Genes
Relative Expression Analysis of Target Gene (CnPAL＆CnHMGR) Based on Three Housekeeping Genes (Different tissues)
Hkgene_1	Tissue	CT			avg.CT	CF			d ct			ddct			RQ			avg.RQ	std.
		CT1	CT2	CT3		CF1	CF2	CF3	d ct1	d ct2	d ct3	ddct1	ddct2	ddct3	RQ1	RQ2	RQ3
CnUBC	Root	25.42	25.36	25.43	25.4	0.01966	-0.0437601	0.0241001	0.01966	-0.0437601	0.0241001	0	0	0	1	1	1	1	0.04
CnUBC	Stem	25.91	25.94	25.73	25.86	0.0475752	0.0838167	-0.131392	0.0475752	0.0838167	-0.131392	0	0	0	1	1	1	1	0.12
CnUBC	Old-leaf	24.19	24.4	24.72	24.44	-0.243687	-0.0393099	0.282997	-0.243687	-0.0393099	0.282997	0	0	0	1	1	1	1	0.27
CnUBC	Yong-leaf	23.9	23.96	24.02	23.96	-0.0578804	-0.00447306	0.0623534	-0.0578804	-0.00447306	0.0623534	0	0	0	1	1	1	1	0.06
Target_gene	Tissue	CT			CnUBC_avg.CT	CF			d ct			ddct			RQ			avg.RQ	std.
		CT1	CT2	CT3		CF1	CF2	CF3	d ct1	d ct2	d ct3	ddct1	ddct2	ddct3	RQ1	RQ2	RQ3
CnPAL	Root	23.01	23.23	23.34	25.4	-2.39126	-2.17332	-2.06733	-2.39126	-2.17332	-2.06733	0	0	0	1	1	1	1	0.17
CnPAL	Stem	25.91	26.18	26.11	25.86	-2.39126	-2.17332	-2.06733	0.0506529	0.32186	0.253522	2.44191	2.49518	2.32085	0.18	0.18	0.2	0.19	0.14
CnPAL	Old-leaf	27.54	27.71	27.87	24.44	-2.39126	-2.17332	-2.06733	3.09803	3.27291	3.4333	5.48929	5.44623	5.50063	0.02	0.02	0.02	0.02	0.17
CnPAL	Yong-leaf	22.8	22.8	22.86	23.96	-2.39126	-2.17332	-2.06733	-1.16733	-1.16267	-1.09869	1.22392	1.01064	0.968635	0.43	0.5	0.51	0.48	0.04
Target_gene	Tissue	CT			CnUBC_avg.CT	CF			d ct			ddct			RQ			avg.RQ	std.
		CT1	CT2	CT3		CF1	CF2	CF3	d ct1	d ct2	d ct3	ddct1	ddct2	ddct3	RQ1	RQ2	RQ3
CnHMGR	Root	22.13	22.18	22.17	25.4	-3.27651	-3.22853	-3.23804	-3.27651	-3.22853	-3.23804	0	0	0	1	1	1	1	0.03
CnHMGR	Stem	22.2	22.17	22.22	25.86	-3.27651	-3.22853	-3.23804	-3.65453	-3.68979	-3.64122	-0.378021	-0.461256	-0.403174	1.3	1.38	1.32	1.3329	0.03
CnHMGR	Old-leaf	26.98	27.21	27.56	24.44	-3.27651	-3.22853	-3.23804	2.54239	2.7749	3.11825	5.8189	6.00343	6.3563	0.02	0.02	0.01	0.0151695	0.29
CnHMGR	Yong-leaf	20.87	21.09	20.73	23.96	-3.27651	-3.22853	-3.23804	-3.09434	-2.87453	-3.23741	0.182166	0.354003	0.000635255	0.88	0.78	1	0.887783	0.18
HKgene_2	Tissue	CT			avg.CT	CF			d ct			ddct			RQ			avg.RQ	std.
		CT1	CT2	CT3		CF1	CF2	CF3	d ct1	d ct2	d ct3	ddct1	ddct2	ddct3	RQ1	RQ2	RQ3
CnRPL	Root	23.16	23	23.23	23.13	0.0273307	-0.128216	0.100885	0.0273307	-0.128216	0.100885	0	0	0	1	1	1	1	0.12
CnRPL	Stem	23.27	23.26	23.34	23.29	-0.0235805	-0.0313753	0.0549558	-0.0235805	-0.0313753	0.0549558	0	0	0	1	1	1	1	0.05
CnRPL	Old-leaf	24.16	23.57	24.34	24.02	0.137909	-0.453492	0.315583	0.137909	-0.453492	0.315583	0	0	0	1	1	1	1	0.4
CnRPL	Yong-leaf	21.46	21.42	21.39	21.43	0.0347908	-0.00101981	-0.033771	0.0347908	-0.00101981	-0.033771	0	0	0	1	1	1	1	0.03
Target_gene	Tissue	CT			CnRPL_avg.CT	CF			d ct			ddct			RQ			avg.RQ	std.
		CT1	CT2	CT3		CF1	CF2	CF3	d ct1	d ct2	d ct3	ddct1	ddct2	ddct3	RQ1	RQ2	RQ3
CnPAL	Root	23.01	23.23	23.34	23.13	-0.117755	0.100186	0.206178	-0.117755	0.100186	0.206178	0	0	0	1	1	1	1	0.17
CnPAL	Stem	25.91	26.18	26.11	23.29	-0.117755	0.100186	0.206178	2.62075	2.89195	2.82361	2.7385	2.79177	2.61744	0.15	0.14	0.16	0.15	0.14
CnPAL	Old-leaf	27.54	27.71	27.87	24.02	-0.117755	0.100186	0.206178	3.51155	3.68643	3.84682	3.6293	3.58624	3.64064	0.08	0.08	0.08	0.08	0.17
CnPAL	Yong-leaf	22.8	22.8	22.86	21.43	-0.117755	0.100186	0.206178	1.36982	1.37448	1.43846	1.48757	1.27429	1.23228	0.36	0.41	0.43	0.4	0.04
Target_gene	Tissue	CT			CnRPL_avg.CT	CF			d ct			ddct			RQ			avg.RQ	std.
		CT1	CT2	CT3		CF1	CF2	CF3	d ct1	d ct2	d ct3	ddct1	ddct2	ddct3	RQ1	RQ2	RQ3
CnHMGR	Root	22.13	22.18	22.17	23.13	-1.003	-0.955028	-0.96454	-1.003	-0.955028	-0.96454	0	0	0	1	1	1	1	0.03
CnHMGR	Stem	22.2	22.17	22.22	23.29	-1.003	-0.955028	-0.96454	-1.08443	-1.11969	-1.07112	-0.081431	-0.164666	-0.106583	1.06	1.12	1.08	1.08522	0.03
CnHMGR	Old-leaf	26.98	27.21	27.56	24.02	-1.003	-0.955028	-0.96454	2.95591	3.18842	3.53177	3.95891	4.14345	4.49631	0.06	0.06	0.04	0.0550658	0.29
CnHMGR	Yong-leaf	20.87	21.09	20.73	21.43	-1.003	-0.955028	-0.96454	-0.557189	-0.337376	-0.700255	0.445815	0.617652	0.264285	0.73	0.65	0.83	0.739504	0.18
HKgene_3	Tissue	CT			avg.CT	CF			d ct			ddct			RQ			avg.RQ	std.
		CT1	CT2	CT3		CF1	CF2	CF3	d ct1	d ct2	d ct3	ddct1	ddct2	ddct3	RQ1	RQ2	RQ3
CnTIP41	Root	22.34	22.16	22.19	22.23	0.111163	-0.0673043	-0.0438583	0.111163	-0.0673043	-0.0438583	0	0	0	1	1	1	1	0.1
CnTIP41	Stem	25.9	25.73	25.74	25.79	0.114212	-0.0644325	-0.0497792	0.114212	-0.0644325	-0.0497792	0	0	0	1	1	1	1	0.1
CnTIP41	Old-leaf	26.29	25.76	25.93	26	0.299628	-0.232299	-0.0673286	0.299628	-0.232299	-0.0673286	0	0	0	1	1	1	1	0.27
CnTIP41	Yong-leaf	22.79	22.68	22.65	22.71	0.0826594	-0.0270145	-0.055645	0.0826594	-0.0270145	-0.055645	0	0	0	1	1	1	1	0.07
Target_gene	Tissue	CT			CnTIP41_avg.CT	CF			d ct			ddct			RQ			avg.RQ	std.
		CT1	CT2	CT3		CF1	CF2	CF3	d ct1	d ct2	d ct3	ddct1	ddct2	ddct3	RQ1	RQ2	RQ3
CnPAL	Root	23.01	23.23	23.34	22.23	0.784094	1.00203	1.10803	0.784094	1.00203	1.10803	0	0	0	1	1	1	1	0.17
CnPAL	Stem	25.91	26.18	26.11	25.79	0.784094	1.00203	1.10803	0.119811	0.391018	0.322679	-0.664283	-0.611016	-0.785347	1.58	1.53	1.72	1.61	0.14
CnPAL	Old-leaf	27.54	27.71	27.87	26	0.784094	1.00203	1.10803	1.54009	1.71497	1.87536	0.755995	0.712937	0.767332	0.59	0.61	0.59	0.6	0.17
CnPAL	Yong-leaf	22.8	22.8	22.86	22.71	0.784094	1.00203	1.10803	0.0867571	0.0914196	0.155402	-0.697336	-0.910614	-0.952624	1.62	1.88	1.94	1.81	0.04
Target_gene	Tissue	CT			CnTIP41_avg.CT	CF			d ct			ddct			RQ			avg.RQ	std.
		CT1	CT2	CT3		CF1	CF2	CF3	d ct1	d ct2	d ct3	ddct1	ddct2	ddct3	RQ1	RQ2	RQ3
CnHMGR	Root	22.13	22.18	22.17	22.23	-0.101156	-0.0531794	-0.0626914	-0.101156	-0.0531794	-0.0626914	0	0	0	1	1	1	1	0.03
CnHMGR	Stem	22.2	22.17	22.22	25.79	-0.101156	-0.0531794	-0.0626914	-3.58537	-3.62063	-3.57206	-3.48421	-3.56745	-3.50937	11.19	11.86	11.39	11.4777	0.03
CnHMGR	Old-leaf	26.98	27.21	27.56	26	-0.101156	-0.0531794	-0.0626914	0.98445	1.21696	1.56031	1.08561	1.27014	1.623	0.47	0.41	0.32	0.403491	0.29
CnHMGR	Yong-leaf	20.87	21.09	20.73	22.71	-0.101156	-0.0531794	-0.0626914	-1.84025	-1.62044	-1.98332	-1.73909	-1.56726	-1.92062	3.34	2.96	3.79	3.36251	0.18

## Sheet: PAL_HMGR_MeJA
Relative Expression Analysis of Target Gene (CnPAL/CnHMGR) Based on Three Selected Reference Genes(MeJA)
Hkgene_1	Treatment	CT			avg.CT	CF			d ct			ddct			RQ			avg.RQ	std.
		CT1	CT2	CT3		CF1	CF2	CF3	d ct1	d ct2	d ct3	ddct1	ddct2	ddct3	RQ1	RQ2	RQ3
CnACT	Control	22.38	22.5	22.57	22.48	-0.106238	0.0176115	0.0886266	-0.106238	0.0176115	0.0886266	0	0	0	1	1	1	1	0.1
CnACT	MeJa-24h	24.47	24.39	24.73	24.53	-0.0598807	-0.138964	0.198845	-0.0598807	-0.138964	0.198845	0	0	0	1	1	1	1	0.18
CnACT	MeJa-48h	24.76	24.62	24.64	24.67	0.091257	-0.0563987	-0.0348583	0.091257	-0.0563987	-0.0348583	0	0	0	1	1	1	1	0.08
CnACT	MeJa-72h	26.16	26.16	26.29	26.2	-0.0439665	-0.0437968	0.0877632	-0.0439665	-0.0437968	0.0877632	0	0	0	1	1	1	1	0.08
Target_gene	Treatment	CT			CnACT_avg.CT	CF			d ct			ddct			RQ			avg.RQ	std.
		CT1	CT2	CT3		CF1	CF2	CF3	d ct1	d ct2	d ct3	ddct1	ddct2	ddct3	RQ1	RQ2	RQ3
CnPAL	Control	25.107	25.272	25.161	22.48	2.62425	2.78908	2.67799	2.62425	2.78908	2.67799	0	0	0	1	1	1	1	0.08
CnPAL	MeJA-24h	26.124	25.792	25.7	24.53	2.62425	2.78908	2.67799	1.59804	1.26576	1.17421	-1.02621	-1.52333	-1.50378	2.04	2.87	2.84	2.58235	0.22
CnPAL	MeJA-48h	27.145	27.166	27.103	24.67	2.62425	2.78908	2.67799	2.47238	2.4927	2.43023	-0.15187	-0.296384	-0.247764	1.11	1.23	1.19	1.17548	0.03
CnPAL	MeJA-72h	24.815	24.902	24.803	26.2	2.62425	2.78908	2.67799	-1.38601	-1.29932	-1.398	-4.01026	-4.0884	-4.07599	16.11	17.01	16.87	16.6635	0.05
Target_gene	Treatment	CT			CnACT_avg.CT	CF			d ct			ddct			RQ			avg.RQ	std.
		CT1	CT2	CT3		CF1	CF2	CF3	d ct1	d ct2	d ct3	ddct1	ddct2	ddct3	RQ1	RQ2	RQ3
CnHMGR	Control	24.16	24.19	24.54	22.48	1.6726	1.70992	2.06008	1.6726	1.70992	2.06008	0	0	0	1	1	1	1	0.21
CnHMGR	MeJa-24h	26.68	26.93	26.74	24.53	1.6726	1.70992	2.06008	2.15807	2.40441	2.21668	0.485465	0.694493	0.156604	0.71	0.62	0.9	0.743109	0.13
CnHMGR	MeJa-48h	26.74	26.93	26.68	24.67	1.6726	1.70992	2.06008	2.06233	2.25282	2.00567	0.389727	0.542901	-0.0544046	0.76	0.69	1.04	0.829365	0.13
CnHMGR	MeJa-72h	27.97	27.74	27.77	26.2	1.6726	1.70992	2.06008	1.77129	1.54151	1.57174	0.0986878	-0.168411	-0.488339	0.93	1.12	1.4	1.15351	0.12
Hkgene_2	Treatment	CT			avg.CT	CF			d ct			ddct			RQ			avg.RQ	std.
		CT1	CT2	CT3		CF1	CF2	CF3	d ct1	d ct2	d ct3	ddct1	ddct2	ddct3	RQ1	RQ2	RQ3
CnRPL	Control	21.83	21.97	22.04	21.95	-0.119917	0.0215657	0.098351	-0.119917	0.0215657	0.098351	0	0	0	1	1	1	1	0.11
CnRPL	MeJa-24h	23.58	23.85	24.12	23.85	-0.266273	0	0.266273	-0.266273	0	0.266273	0	0	0	1	1	1	1	0.27
CnRPL	MeJa-48h	23.32	23.48	23.29	23.36	-0.0396242	0.112454	-0.0728297	-0.0396242	0.112454	-0.0728297	0	0	0	1	1	1	1	0.1
CnRPL	MeJa-72h	24.79	24.56	24.94	24.76	0.028122	-0.203457	0.175335	0.028122	-0.203457	0.175335	0	0	0	1	1	1	1	0.19
Target_gene	Treatment	CT			CnRPL_avg.CT	CF			d ct			ddct			RQ			avg.RQ	std.
		CT1	CT2	CT3		CF1	CF2	CF3	d ct1	d ct2	d ct3	ddct1	ddct2	ddct3	RQ1	RQ2	RQ3
CnPAL	Control	25.107	25.272	25.161	21.95	3.16033	3.32515	3.21406	3.16033	3.32515	3.21406	0	0	0	1	1	1	1	0.08
CnPAL	MeJA-24h	26.124	25.792	25.7	23.85	3.16033	3.32515	3.21406	2.27338	1.94109	1.84955	-0.88695	-1.38406	-1.36451	1.85	2.61	2.57	2.34473	0.22
CnPAL	MeJA-48h	27.145	27.166	27.103	23.36	3.16033	3.32515	3.21406	3.78243	3.80274	3.74027	0.622105	0.477591	0.526211	0.65	0.72	0.69	0.687425	0.03
CnPAL	MeJA-72h	24.815	24.902	24.803	24.76	3.16033	3.32515	3.21406	0.0554645	0.14215	0.0434749	-3.10486	-3.183	-3.17059	8.6	9.08	9	8.89641	0.05
Target_gene	Treatment	CT			CnRPL_avg.CT	CF			d ct			ddct			RQ			avg.RQ	std.
		CT1	CT2	CT3		CF1	CF2	CF3	d ct1	d ct2	d ct3	ddct1	ddct2	ddct3	RQ1	RQ2	RQ3
CnHMGR	Control	24.16	24.19	24.54	21.95	2.20868	2.24599	2.59615	2.20868	2.24599	2.59615	0	0	0	1	1	1	1	0.21
CnHMGR	MeJa-24h	26.68	26.93	26.74	23.85	2.20868	2.24599	2.59615	2.8334	3.07975	2.89202	0.624729	0.833758	0.295869	0.65	0.56	0.81	0.67473	0.13
CnHMGR	MeJa-48h	26.74	26.93	26.68	23.36	2.20868	2.24599	2.59615	3.37238	3.56287	3.31572	1.1637	1.31688	0.71957	0.45	0.4	0.61	0.485016	0.13
CnHMGR	MeJa-72h	27.97	27.74	27.77	24.76	2.20868	2.24599	2.59615	3.21276	2.98298	3.01321	1.00409	0.736987	0.41706	0.5	0.6	0.75	0.615842	0.12
Hkgene_3	Treatment	CT			avg.CT	CF			d ct			ddct			RQ			avg.RQ	std.
		CT1	CT2	CT3		CF1	CF2	CF3	d ct1	d ct2	d ct3	ddct1	ddct2	ddct3	RQ1	RQ2	RQ3
CnEF1α	Control	23.09	23.16	23.11	23.12	-0.031502	0.0435787	-0.0120766	-0.031502	0.0435787	-0.0120766	0	0	0	1	1	1	1	0.04
CnEF1α	MeJa-24h	24.82	25.16	25.26	25.08	-0.261936	0.0803168	0.181619	-0.261936	0.0803168	0.181619	0	0	0	1	1	1	1	0.23
CnEF1α	MeJa-48h	24.42	24.47	24.42	24.43	-0.0105335	0.0302657	-0.0197322	-0.0105335	0.0302657	-0.0197322	0	0	0	1	1	1	1	0.03
CnEF1α	MeJa-72h	26.03	25.94	26.04	26.01	0.0290037	-0.0628456	0.0338419	0.0290037	-0.0628456	0.0338419	0	0	0	1	1	1	1	0.05
Target_gene	Treatment	CT			CnEF1α_avg.CT	CF			d ct			ddct			RQ			avg.RQ	std.
		CT1	CT2	CT3		CF1	CF2	CF3	d ct1	d ct2	d ct3	ddct1	ddct2	ddct3	RQ1	RQ2	RQ3
CnPAL	Control	25.107	25.272	25.161	23.12	1.98721	2.15204	2.04095	1.98721	2.15204	2.04095	0	0	0	1	1	1	1	0.08
CnPAL	MeJA-24h	26.124	25.792	25.7	25.08	1.98721	2.15204	2.04095	1.04451	0.712231	0.62069	-0.942694	-1.4398	-1.42026	1.92	2.71	2.68	2.43709	0.22
CnPAL	MeJA-48h	27.145	27.166	27.103	24.43	1.98721	2.15204	2.04095	2.71047	2.73078	2.66831	0.723258	0.578744	0.627364	0.61	0.67	0.65	0.640878	0.03
CnPAL	MeJA-72h	24.815	24.902	24.803	26.01	1.98721	2.15204	2.04095	-1.19072	-1.10404	-1.20271	-3.17793	-3.25607	-3.24366	9.05	9.55	9.47	9.35858	0.05
Target_gene	Treatment	CT			CnEF1α_avg.CT	CF			d ct			ddct			RQ			avg.RQ	std.
		CT1	CT2	CT3		CF1	CF2	CF3	d ct1	d ct2	d ct3	ddct1	ddct2	ddct3	RQ1	RQ2	RQ3
CnHMGR	Control	24.16	24.19	24.54	23.12	1.03556	1.07288	1.42303	1.03556	1.07288	1.42303	0	0	0	1	1	1	1	0.21
CnHMGR	MeJa-24h	26.68	26.93	26.74	25.08	1.03556	1.07288	1.42303	1.60454	1.85089	1.66316	0.568986	0.778014	0.240125	0.67	0.58	0.85	0.701311	0.13
CnHMGR	MeJa-48h	26.74	26.93	26.68	24.43	1.03556	1.07288	1.42303	2.30041	2.4909	2.24376	1.26486	1.41803	0.820723	0.42	0.37	0.57	0.452174	0.13
CnHMGR	MeJa-72h	27.97	27.74	27.77	26.01	1.03556	1.07288	1.42303	1.96658	1.7368	1.76702	0.931019	0.66392	0.343993	0.52	0.63	0.79	0.647835	0.12

## Sheet: PAL_HMGR_Abiotic_stress
Relative Expression Analysis of Target Gene (CnPAL/CnHMGR) Based on Three Selected Reference Genes (Abiotic stress)
Hkgene_1	Treatment	CT			avg.CT	CF			d ct			ddct			RQ			avg.RQ	std.
		CT1	CT2	CT3		CF1	CF2	CF3	d ct1	d ct2	d ct3	ddct1	ddct2	ddct3	RQ1	RQ2	RQ3
CnUBC	Control	24.14	24.15	24.22	24.17	-0.0279831	-0.0251858	0.0531689	-0.0279831	-0.0251858	0.0531689	0	0	0	1	1	1	1	0.05
CnUBC	Cold-24h	26.14	26.44	27.13	26.57	-0.432725	-0.125788	0.558513	-0.432725	-0.125788	0.558513	0	0	0	1	1	1	1	0.51
CnUBC	Cold-48h	25.83	25.57	25.92	25.77	0.0581457	-0.203253	0.145108	0.0581457	-0.203253	0.145108	0	0	0	1	1	1	1	0.18
CnUBC	Cold-72h	26.85	26.88	27.17	26.96	-0.115218	-0.0872479	0.202466	-0.115218	-0.0872479	0.202466	0	0	0	1	1	1	1	0.18
CnUBC	Hot-3h	25.2	25.16	25.07	25.14	0.054254	0.0141125	-0.0683665	0.054254	0.0141125	-0.0683665	0	0	0	1	1	1	1	0.06
CnUBC	Hot-6h	27.35	27.22	27.61	27.39	-0.0429969	-0.173143	0.21614	-0.0429969	-0.173143	0.21614	0	0	0	1	1	1	1	0.2
CnUBC	Hot-12h	30.85	30.66	31.02	30.84	0.00859169	-0.183435	0.174844	0.00859169	-0.183435	0.174844	0	0	0	1	1	1	1	0.18
CnUBC	Hot-24h	26.88	26.74	26.75	26.79	0.0891245	-0.0511938	-0.0379307	0.0891245	-0.0511938	-0.0379307	0	0	0	1	1	1	1	0.08
CnUBC	NaCl-24h	23.7	23.87	23.6	23.72	-0.0214883	0.145836	-0.124347	-0.0214883	0.145836	-0.124347	0	0	0	1	1	1	1	0.14
CnUBC	NaCl-48h	25.5	25.56	25.56	25.54	-0.0398418	0.0210643	0.0187775	-0.0398418	0.0210643	0.0187775	0	0	0	1	1	1	1	0.03
CnUBC	NaCl-72h	25.66	25.87	25.74	25.76	-0.0959509	0.11418	-0.0182295	-0.0959509	0.11418	-0.0182295	0	0	0	1	1	1	1	0.11
CnUBC	Control	24.79	24.5	24.53	24.61	0.186569	-0.108955	-0.0776138	0.186569	-0.108955	-0.0776138	0	0	0	1	1	1	1	0.16
CnUBC	Mannitol-24h	24.29	24.12	24.02	24.14	0.148504	-0.0256373	-0.122866	0.148504	-0.0256373	-0.122866	0	0	0	1	1	1	1	0.14
CnUBC	Mannitol-48h	24.2	24.23	24.21	24.21	-0.0139764	0.0171553	-0.00317891	-0.0139764	0.0171553	-0.00317891	0	0	0	1	1	1	1	0.02
CnUBC	Mannitol-72h	22.47	22.54	22.83	22.61	-0.148825	-0.0710093	0.219835	-0.148825	-0.0710093	0.219835	0	0	0	1	1	1	1	0.19
Target_gene	Treatment	CT			CnUBC_avg.CT	CF			d ct			ddct			RQ			avg.RQ	std.
		CT1	CT2	CT3		CF1	CF2	CF3	d ct1	d ct2	d ct3	ddct1	ddct2	ddct3	RQ1	RQ2	RQ3
CnPAL	Control	24.15	24.3	24.47	24.17	-0.0184549	0.130748	0.303313	-0.0184549	0.130748	0.303313	0	0	0	1	1	1	1	0.16
CnPAL	Cold-24h	24.83	24.99	24.95	26.57	-0.0184549	0.130748	0.303313	-1.73458	-1.57603	-1.61543	-1.71612	-1.70678	-1.91875	3.29	3.26	3.78	3.4436	0.08
CnPAL	Cold-48h	25.53	25.43	25.81	25.77	-0.0184549	0.130748	0.303313	-0.247662	-0.342629	0.0327885	-0.229208	-0.473377	-0.270525	1.17	1.39	1.21	1.2556	0.2
CnPAL	Cold-72h	24.07	24.02	24.06	26.96	-0.0184549	0.130748	0.303313	-2.89022	-2.94004	-2.89913	-2.87177	-3.07079	-3.20245	7.32	8.4	9.21	8.30904	0.03
CnPAL	Hot-3h	24.74	24.8	24.81	25.14	-0.0184549	0.130748	0.303313	-0.397208	-0.339989	-0.326621	-0.378753	-0.470737	-0.629934	1.3	1.39	1.55	1.41118	0.04
CnPAL	Hot-6h	26.5	26.67	26.57	27.39	-0.0184549	0.130748	0.303313	-0.890891	-0.723266	-0.81881	-0.872436	-0.854014	-1.12212	1.83	1.81	2.18	1.93832	0.08
CnPAL	Hot-12h	27.44	27.71	27.54	30.84	-0.0184549	0.130748	0.303313	-3.40615	-3.12901	-3.30643	-3.3877	-3.25976	-3.60974	10.47	9.58	12.21	10.7508	0.14
CnPAL	Hot-24h	30.15	30.22	30.18	26.79	-0.0184549	0.130748	0.303313	3.36008	3.4342	3.39063	3.37854	3.30346	3.08732	0.1	0.1	0.12	0.105033	0.04
CnPAL	NaCl-24h	25	24.79	24.89	23.72	-0.0184549	0.130748	0.303313	1.27186	1.07035	1.16317	1.29031	0.939607	0.85986	0.41	0.52	0.55	0.493748	0.1
CnPAL	NaCl-48h	27.77	28.31	28.12	25.54	-0.0184549	0.130748	0.303313	2.23325	2.76844	2.58322	2.2517	2.63769	2.27991	0.21	0.16	0.21	0.192191	0.27
CnPAL	NaCl-72h	26.28	26.47	26.39	25.76	-0.0184549	0.130748	0.303313	0.52634	0.713486	0.629367	0.544795	0.582738	0.326054	0.69	0.67	0.8	0.716967	0.09
CnPAL	Control	25.11	25.27	25.16	24.61	0.501305	0.666132	0.555042	0.501305	0.666132	0.555042	0	0	0	1	1	1	1	0.08
CnPAL	Mannitol-24h	22.66	22.26	22.46	24.14	0.501305	0.666132	0.555042	-1.47994	-1.88447	-1.68114	-1.98125	-2.5506	-2.23618	3.95	5.86	4.71	4.83953	0.2
CnPAL	Mannitol-48h	25.04	24.67	25.53	24.21	0.501305	0.666132	0.555042	0.826293	0.456397	1.32146	0.324988	-0.209735	0.766415	0.8	1.16	0.59	0.847552	0.43
CnPAL	Mannitol-72h	22.26	21.56	21.53	22.61	0.501305	0.666132	0.555042	-0.354626	-1.0533	-1.08781	-0.855931	-1.71943	-1.64285	1.81	3.29	3.12	2.74194	0.41
Target_gene	Treatment	CT			CnUBC_avg.CT	CF			d ct			ddct			RQ			avg.RQ	std.
		CT1	CT2	CT3		CF1	CF2	CF3	d ct1	d ct2	d ct3	ddct1	ddct2	ddct3	RQ1	RQ2	RQ3
CnHMGR	Control	24.45	24.25	24.21	24.17	0.27731	0.0756615	0.0359101	0.27731	0.0756615	0.0359101	0	0	0	1	1	1	1	0.13
CnHMGR	Cold-24h	25.17	25.23	25.23	26.57	0.27731	0.0756615	0.0359101	-1.39714	-1.34314	-1.34292	-1.67445	-1.4188	-1.37883	3.19	2.67	2.6	2.82206	0.03
CnHMGR	Cold-48h	25.35	25.49	25.51	25.77	0.27731	0.0756615	0.0359101	-0.426014	-0.279537	-0.263564	-0.703324	-0.355199	-0.299474	1.63	1.28	1.23	1.37937	0.09
CnHMGR	Cold-72h	25.34	25.64	25.67	26.96	0.27731	0.0756615	0.0359101	-1.62024	-1.32656	-1.29519	-1.89755	-1.40222	-1.3311	3.73	2.64	2.52	2.96161	0.18
CnHMGR	Hot-3h	28.17	28.07	27.85	25.14	0.27731	0.0756615	0.0359101	3.02844	2.92875	2.71271	2.75113	2.85308	2.6768	0.15	0.14	0.16	0.147774	0.16
CnHMGR	Hot-6h	27.14	27.16	27.28	27.39	0.27731	0.0756615	0.0359101	-0.255521	-0.230496	-0.106834	-0.532831	-0.306157	-0.142745	1.45	1.24	1.1	1.26239	0.08
CnHMGR	Hot-12h	32.71	32.63	32.73	30.84	0.27731	0.0756615	0.0359101	1.86496	1.78331	1.8828	1.58765	1.70765	1.84689	0.33	0.31	0.28	0.30562	0.05
CnHMGR	Hot-24h	31.23	31.23	31.1	26.79	0.27731	0.0756615	0.0359101	4.44277	4.44091	4.31357	4.16546	4.36524	4.27766	0.06	0.05	0.05	0.0519355	0.07
CnHMGR	NaCl-24h	22.7	22.62	22.94	23.72	0.27731	0.0756615	0.0359101	-1.01894	-1.09887	-0.782369	-1.29625	-1.17453	-0.818279	2.46	2.26	1.76	2.1588	0.16
CnHMGR	NaCl-48h	27.65	27.68	27.31	25.54	0.27731	0.0756615	0.0359101	2.11012	2.14314	1.77222	1.83281	2.06747	1.73631	0.28	0.24	0.3	0.273143	0.21
CnHMGR	NaCl-72h	27.94	28.08	28.04	25.76	0.27731	0.0756615	0.0359101	2.1854	2.32644	2.28413	1.90809	2.25078	2.24822	0.27	0.21	0.21	0.229013	0.07
CnHMGR	Control	26.1	26.12	26.26	24.61	1.49809	1.51025	1.65882	1.49809	1.51025	1.65882	0	0	0	1	1	1	1	0.09
CnHMGR	Mannitol-24h	25.92	25.84	25.97	24.14	1.49809	1.51025	1.65882	1.78362	1.70064	1.83328	0.285529	0.190391	0.174463	0.82	0.88	0.89	0.860969	0.07
CnHMGR	Mannitol-48h	26.6	26.84	26.64	24.21	1.49809	1.51025	1.65882	2.38776	2.63283	2.43215	0.889672	1.12259	0.773329	0.54	0.46	0.59	0.528024	0.13
CnHMGR	Mannitol-72h	26.12	26.55	25.69	22.61	1.49809	1.51025	1.65882	3.50898	3.93843	3.07952	2.01089	2.42818	1.42071	0.25	0.19	0.37	0.269149	0.43
Hkgene_2	Treatment	CT			avg.CT	CF			d ct			ddct			RQ			avg.RQ	std.
		CT1	CT2	CT3		CF1	CF2	CF3	d ct1	d ct2	d ct3	ddct1	ddct2	ddct3	RQ1	RQ2	RQ3
CnRPL	Control	22.14	22.06	22.24	22.15	-0.00129167	-0.0889263	0.090218	-0.00129167	-0.0889263	0.090218	0	0	0	1	1	1	1	0.09
CnRPL	Cold-24h	24.14	23.71	23.88	23.91	0.23559	-0.202866	-0.0327243	0.23559	-0.202866	-0.0327243	0	0	0	1	1	1	1	0.22
CnRPL	Cold-48h	23.96	24.02	23.77	23.92	0.0438603	0.101475	-0.145335	0.0438603	0.101475	-0.145335	0	0	0	1	1	1	1	0.13
CnRPL	Cold-72h	23.94	24	24.03	23.99	-0.0493403	0.0110077	0.0383327	-0.0493403	0.0110077	0.0383327	0	0	0	1	1	1	1	0.04
CnRPL	Hot-3h	22.2	22.09	22.24	22.18	0.0238904	-0.0838372	0.0599468	0.0238904	-0.0838372	0.0599468	0	0	0	1	1	1	1	0.07
CnRPL	Hot-6h	24.29	24.32	24.2	24.27	0.0206635	0.0492463	-0.0699098	0.0206635	0.0492463	-0.0699098	0	0	0	1	1	1	1	0.06
CnRPL	Hot-12h	27.88	27.8	27.98	27.89	-0.0086734	-0.0862711	0.0949445	-0.0086734	-0.0862711	0.0949445	0	0	0	1	1	1	1	0.09
CnRPL	Hot-24h	24.5	24.48	24.44	24.47	0.0303981	0.00675269	-0.0371508	0.0303981	0.00675269	-0.0371508	0	0	0	1	1	1	1	0.03
CnRPL	NaCl-24h	21.7	21.78	21.84	21.77	-0.0737369	0.00979409	0.0639428	-0.0737369	0.00979409	0.0639428	0	0	0	1	1	1	1	0.07
CnRPL	NaCl-48h	24.1	24.07	24.08	24.08	0.0150358	-0.00890735	-0.00612847	0.0150358	-0.00890735	-0.00612847	0	0	0	1	1	1	1	0.01
CnRPL	NaCl-72h	24.39	24.17	23.95	24.17	0.222484	-0.00167107	-0.220813	0.222484	-0.00167107	-0.220813	0	0	0	1	1	1	1	0.22
CnRPL	Control	22.25	22.3	22.95	22.5	-0.248679	-0.19762	0.446299	-0.248679	-0.19762	0.446299	0	0	0	1	1	1	1	0.39
CnRPL	Mannitol-24h	22.06	22.64	22.68	22.46	-0.399872	0.176486	0.223386	-0.399872	0.176486	0.223386	0	0	0	1	1	1	1	0.35
CnRPL	Mannitol-48h	22.5	22.79	22.64	22.64	-0.144438	0.150592	-0.00615374	-0.144438	0.150592	-0.00615374	0	0	0	1	1	1	1	0.15
CnRPL	Mannitol-72h	21.23	21.42	22.18	21.61	-0.378345	-0.192182	0.570527	-0.378345	-0.192182	0.570527	0	0	0	1	1	1	1	0.5
Target_gene	Treatment	CT			CnPAL_avg.CT	CF			d ct			ddct			RQ			avg.RQ	std.
		CT1	CT2	CT3		CF1	CF2	CF3	d ct1	d ct2	d ct3	ddct1	ddct2	ddct3	RQ1	RQ2	RQ3
CnPAL	Control	24.15	24.3	24.47	22.15	2.00614	2.15535	2.32791	2.00614	2.15535	2.32791	0	0	0	1	1	1	1	0.16
CnPAL	Cold-24h	24.83	24.99	24.95	23.91	2.00614	2.15535	2.32791	0.92551	1.08406	1.04465	-1.08063	-1.07129	-1.28326	2.11	2.1	2.43	2.21672	0.08
CnPAL	Cold-48h	25.53	25.43	25.81	23.92	2.00614	2.15535	2.32791	1.60816	1.5132	1.88861	-0.397981	-0.642151	-0.439298	1.32	1.56	1.36	1.41142	0.2
CnPAL	Cold-72h	24.07	24.02	24.06	23.99	2.00614	2.15535	2.32791	0.0846627	0.0348457	0.0757529	-1.92148	-2.1205	-2.25216	3.79	4.35	4.76	4.30017	0.03
CnPAL	Hot-3h	24.74	24.8	24.81	22.18	2.00614	2.15535	2.32791	2.56642	2.62364	2.63701	0.560281	0.468297	0.3091	0.68	0.72	0.81	0.736044	0.04
CnPAL	Hot-6h	26.5	26.67	26.57	24.27	2.00614	2.15535	2.32791	2.23284	2.40047	2.30492	0.2267	0.245123	-0.0229867	0.85	0.84	1.02	0.904797	0.08
CnPAL	Hot-12h	27.44	27.71	27.54	27.89	2.00614	2.15535	2.32791	-0.448706	-0.171565	-0.348983	-2.45485	-2.32691	-2.67689	5.48	5.02	6.39	5.63154	0.14
CnPAL	Hot-24h	30.15	30.22	30.18	24.47	2.00614	2.15535	2.32791	5.6723	5.74643	5.70285	3.66616	3.59108	3.37494	0.08	0.08	0.1	0.0860485	0.04
CnPAL	NaCl-24h	25	24.79	24.89	21.77	2.00614	2.15535	2.32791	3.22421	3.02271	3.11553	1.21807	0.867362	0.787616	0.43	0.55	0.58	0.519102	0.1
CnPAL	NaCl-48h	27.77	28.31	28.12	24.08	2.00614	2.15535	2.32791	3.69278	4.22797	4.04275	1.68663	2.07263	1.71484	0.31	0.24	0.3	0.284338	0.27
CnPAL	NaCl-72h	26.28	26.47	26.39	24.17	2.00614	2.15535	2.32791	2.11388	2.30102	2.21691	0.107736	0.145678	-0.111005	0.93	0.9	1.08	0.970659	0.09
CnPAL	Control	25.11	25.27	25.16	22.5	2.60592	2.77075	2.65966	2.60592	2.77075	2.65966	0	0	0	1	1	1	1	0.08
CnPAL	Mannitol-24h	22.66	22.26	22.46	22.46	2.60592	2.77075	2.65966	0.19972	-0.204802	-0.0014712	-2.4062	-2.97555	-2.66113	5.3	7.87	6.33	6.49722	0.2
CnPAL	Mannitol-48h	25.04	24.67	25.53	22.64	2.60592	2.77075	2.65966	2.39396	2.02406	2.88912	-0.211965	-0.746688	0.229462	1.16	1.68	0.85	1.22972	0.43
CnPAL	Mannitol-72h	22.26	21.56	21.53	21.61	2.60592	2.77075	2.65966	0.649087	-0.0495828	-0.0840982	-1.95684	-2.82033	-2.74376	3.88	7.06	6.7	5.88116	0.41
Target_gene	Treatment	CT			CnPAL_avg.CT	CF			d ct			ddct			RQ			avg.RQ	std.
		CT1	CT2	CT3		CF1	CF2	CF3	d ct1	d ct2	d ct3	ddct1	ddct2	ddct3	RQ1	RQ2	RQ3
CnHMGR	Control	24.45	24.25	24.21	22.15	2.30191	2.10026	2.06051	2.30191	2.10026	2.06051	0	0	0	1	1	1	1	0.13
CnHMGR	Cold-24h	25.17	25.23	25.23	23.91	2.30191	2.10026	2.06051	1.26295	1.31695	1.31717	-1.03896	-0.783307	-0.743336	2.05	1.72	1.67	1.81662	0.03
CnHMGR	Cold-48h	25.35	25.49	25.51	23.92	2.30191	2.10026	2.06051	1.42981	1.57629	1.59226	-0.872098	-0.523972	-0.468248	1.83	1.44	1.38	1.55055	0.09
CnHMGR	Cold-72h	25.34	25.64	25.67	23.99	2.30191	2.10026	2.06051	1.35465	1.64833	1.6797	-0.94726	-0.451931	-0.380811	1.93	1.37	1.3	1.53272	0.18
CnHMGR	Hot-3h	28.17	28.07	27.85	22.18	2.30191	2.10026	2.06051	5.99207	5.89238	5.67634	3.69016	3.79212	3.61583	0.08	0.07	0.08	0.0770764	0.16
CnHMGR	Hot-6h	27.14	27.16	27.28	24.27	2.30191	2.10026	2.06051	2.86821	2.89324	3.0169	0.566306	0.792979	0.956392	0.68	0.58	0.52	0.58928	0.08
CnHMGR	Hot-12h	32.71	32.63	32.73	27.89	2.30191	2.10026	2.06051	4.82241	4.74076	4.84024	2.5205	2.6405	2.77974	0.17	0.16	0.15	0.160091	0.05
CnHMGR	Hot-24h	31.23	31.23	31.1	24.47	2.30191	2.10026	2.06051	6.75499	6.75313	6.6258	4.45309	4.65287	4.56529	0.05	0.04	0.04	0.0425482	0.07
CnHMGR	NaCl-24h	22.7	22.62	22.94	21.77	2.30191	2.10026	2.06051	0.93341	0.853485	1.16998	-1.3685	-1.24677	-0.890524	2.58	2.37	1.85	2.26966	0.16
CnHMGR	NaCl-48h	27.65	27.68	27.31	24.08	2.30191	2.10026	2.06051	3.56965	3.60267	3.23175	1.26775	1.50241	1.17124	0.42	0.35	0.44	0.404103	0.21
CnHMGR	NaCl-72h	27.94	28.08	28.04	24.17	2.30191	2.10026	2.06051	3.77294	3.91398	3.87167	1.47103	1.81372	1.81116	0.36	0.28	0.28	0.310047	0.07
CnHMGR	Control	26.1	26.12	26.26	22.5	3.60271	3.61487	3.76344	3.60271	3.61487	3.76344	0	0	0	1	1	1	1	0.09
CnHMGR	Mannitol-24h	25.92	25.84	25.97	22.46	3.60271	3.61487	3.76344	3.46328	3.3803	3.51294	-0.139425	-0.234563	-0.250491	1.1	1.18	1.19	1.15588	0.07
CnHMGR	Mannitol-48h	26.6	26.84	26.64	22.64	3.60271	3.61487	3.76344	3.95542	4.2005	3.99981	0.352719	0.585633	0.236376	0.78	0.67	0.85	0.766113	0.13
CnHMGR	Mannitol-72h	26.12	26.55	25.69	21.61	3.60271	3.61487	3.76344	4.51269	4.94215	4.08324	0.909986	1.32728	0.319801	0.53	0.4	0.8	0.577297	0.43
Hkgene_3	Treatment	CT			avg.CT	CF			d ct			ddct			RQ			avg.RQ	std.
		CT1	CT2	CT3		CF1	CF2	CF3	d ct1	d ct2	d ct3	ddct1	ddct2	ddct3	RQ1	RQ2	RQ3
CnGAPDH	Control	26.99	26.71	26.96	26.89	0.100988	-0.17332	0.0723319	0.100988	-0.17332	0.0723319	0	0	0	1	1	1	1	0.15
CnGAPDH	Cold-24h	26.44	27.13	27.06	26.88	-0.433674	0.254129	0.179545	-0.433674	0.254129	0.179545	0	0	0	1	1	1	1	0.38
CnGAPDH	Cold-48h	23.94	23.87	23.92	23.91	0.0314139	-0.0374858	0.00607193	0.0314139	-0.0374858	0.00607193	0	0	0	1	1	1	1	0.03
CnGAPDH	Cold-72h	23.09	23.11	23.11	23.1	-0.0137794	0.00721384	0.00656559	-0.0137794	0.00721384	0.00656559	0	0	0	1	1	1	1	0.01
CnGAPDH	Hot-3h	27.3	27.34	27.27	27.3	-0.00075124	0.0327312	-0.03198	-0.00075124	0.0327312	-0.03198	0	0	0	1	1	1	1	0.03
CnGAPDH	Hot-6h	29.17	29.18	29.25	29.2	-0.0278072	-0.0225614	0.0503686	-0.0278072	-0.0225614	0.0503686	0	0	0	1	1	1	1	0.04
CnGAPDH	Hot-12h	29.73	30.01	30.07	29.94	-0.20848	0.0743117	0.134168	-0.20848	0.0743117	0.134168	0	0	0	1	1	1	1	0.18
CnGAPDH	Hot-24h	26.49	26.42	26.37	26.43	0.0625596	-0.00745915	-0.0551005	0.0625596	-0.00745915	-0.0551005	0	0	0	1	1	1	1	0.06
CnGAPDH	NaCl-24h	26.5	26.25	26.54	26.43	0.0709837	-0.177261	0.106278	0.0709837	-0.177261	0.106278	0	0	0	1	1	1	1	0.15
CnGAPDH	NaCl-48h	28.4	28.24	28.46	28.37	0.0300888	-0.124924	0.0948357	0.0300888	-0.124924	0.0948357	0	0	0	1	1	1	1	0.11
CnGAPDH	NaCl-72h	28.82	28.74	29.08	28.88	-0.0649588	-0.138496	0.203455	-0.0649588	-0.138496	0.203455	0	0	0	1	1	1	1	0.18
CnGAPDH	Control	27.1	27.16	27.19	27.15	-0.0505676	0.010725	0.0398426	-0.0505676	0.010725	0.0398426	0	0	0	1	1	1	1	0.05
CnGAPDH	Mannitol-24h	25.55	25.6	25.63	25.6	-0.0424817	0.00685183	0.0356299	-0.0424817	0.00685183	0.0356299	0	0	0	1	1	1	1	0.04
CnGAPDH	Mannitol-48h	24.92	25.3	25.46	25.23	-0.305588	0.0747395	0.230848	-0.305588	0.0747395	0.230848	0	0	0	1	1	1	1	0.28
CnGAPDH	Mannitol-72h	23.55	23.72	24.38	23.88	-0.334658	-0.1626	0.497257	-0.334658	-0.1626	0.497257	0	0	0	1	1	1	1	0.44
Target_gene	Treatment	CT			CnGAPDH_avg.CT	CF			d ct			ddct			RQ			avg.RQ	std.
		CT1	CT2	CT3		CF1	CF2	CF3	d ct1	d ct2	d ct3	ddct1	ddct2	ddct3	RQ1	RQ2	RQ3
CnPAL	Control	24.15	24.3	24.47	26.89	-2.73562	-2.58642	-2.41385	-2.73562	-2.58642	-2.41385	0	0	0	1	1	1	1	0.16
CnPAL	Cold-24h	24.83	24.99	24.95	26.88	-2.73562	-2.58642	-2.41385	-2.04165	-1.88311	-1.92251	0.693966	0.703308	0.491342	0.62	0.61	0.71	0.647893	0.08
CnPAL	Cold-48h	25.53	25.43	25.81	23.91	-2.73562	-2.58642	-2.41385	1.61535	1.52039	1.8958	4.35097	4.1068	4.30966	0.05	0.06	0.05	0.0524902	0.2
CnPAL	Cold-72h	24.07	24.02	24.06	23.1	-2.73562	-2.58642	-2.41385	0.972089	0.922272	0.963179	3.70771	3.50869	3.37703	0.08	0.09	0.1	0.0868822	0.03
CnPAL	Hot-3h	24.74	24.8	24.81	27.3	-2.73562	-2.58642	-2.41385	-2.56059	-2.50337	-2.49	0.175028	0.0830445	-0.0761525	0.89	0.94	1.05	0.961339	0.04
CnPAL	Hot-6h	26.5	26.67	26.57	29.2	-2.73562	-2.58642	-2.41385	-2.69913	-2.53151	-2.62705	0.0364874	0.0549097	-0.2132	0.98	0.96	1.16	1.03231	0.08
CnPAL	Hot-12h	27.44	27.71	27.54	29.94	-2.73562	-2.58642	-2.41385	-2.50286	-2.22572	-2.40314	0.232761	0.360699	0.0107157	0.85	0.78	0.99	0.874131	0.14
CnPAL	Hot-24h	30.15	30.22	30.18	26.43	-2.73562	-2.58642	-2.41385	3.71871	3.79283	3.74926	6.45433	6.37925	6.16311	0.01	0.01	0.01	0.0124572	0.04
CnPAL	NaCl-24h	25	24.79	24.89	26.43	-2.73562	-2.58642	-2.41385	-1.43579	-1.63729	-1.54447	1.29983	0.949125	0.869379	0.41	0.52	0.55	0.490501	0.1
CnPAL	NaCl-48h	27.77	28.31	28.12	28.37	-2.73562	-2.58642	-2.41385	-0.595093	-0.059897	-0.245118	2.14053	2.52652	2.16873	0.23	0.17	0.22	0.207586	0.27
CnPAL	NaCl-72h	26.28	26.47	26.39	28.88	-2.73562	-2.58642	-2.41385	-2.59876	-2.41161	-2.49573	0.136865	0.174808	-0.0818758	0.91	0.89	1.06	0.951257	0.09
CnPAL	Control	25.1069	25.2717	25.1606	27.1541	-2.04725	-1.88242	-1.99351	-2.04725	-1.88242	-1.99351	0	0	0	1	1	1	1	0.0840602
CnPAL	Mannitol-24h	22.6612	22.2567	22.46	25.5955	-2.04725	-1.88242	-1.99351	-2.93434	-3.33886	-3.13553	-0.887088	-1.45644	-1.14202	1.84944	2.7443	2.20689	2.26688	0.202262
CnPAL	Mannitol-48h	25.0361	24.6662	25.5312	25.2297	-2.04725	-1.88242	-1.99351	-0.193613	-0.563509	0.301552	1.85364	1.31891	2.29506	0.276694	0.400836	0.203759	0.293763	0.434039
CnPAL	Mannitol-72h	22.2603	21.5616	21.5271	23.8845	-2.04725	-1.88242	-1.99351	-1.62423	-2.3229	-2.35742	0.423018	-0.440479	-0.363905	0.745863	1.35706	1.2869	1.12994	0.413701
Target_gene	Treatment	CT			CnGAPDH_avg.CT	CF			d ct			ddct			RQ			avg.RQ	std.
		CT1	CT2	CT3		CF1	CF2	CF3	d ct1	d ct2	d ct3	ddct1	ddct2	ddct3	RQ1	RQ2	RQ3
CnHMGR	Control	24.45	24.25	24.21	26.89	-2.43986	-2.6415	-2.68126	-2.43986	-2.6415	-2.68126	0	0	0	1	1	1	1	0.13
CnHMGR	Cold-24h	25.17	25.23	25.23	26.88	-2.43986	-2.6415	-2.68126	-1.70422	-1.65021	-1.64999	0.735639	0.991291	1.03126	0.6	0.5	0.49	0.530954	0.03
CnHMGR	Cold-48h	25.35	25.49	25.51	23.91	-2.43986	-2.6415	-2.68126	1.437	1.58348	1.59945	3.87686	4.22498	4.28071	0.07	0.05	0.05	0.0576645	0.09
CnHMGR	Cold-72h	25.34	25.64	25.67	23.1	-2.43986	-2.6415	-2.68126	2.24207	2.53575	2.56712	4.68193	5.17726	5.24838	0.04	0.03	0.03	0.0309676	0.18
CnHMGR	Hot-3h	28.17	28.07	27.85	27.3	-2.43986	-2.6415	-2.68126	0.865055	0.765362	0.549322	3.30491	3.40687	3.23058	0.1	0.09	0.11	0.100669	0.16
CnHMGR	Hot-6h	27.14	27.16	27.28	29.2	-2.43986	-2.6415	-2.68126	-2.06376	-2.03874	-1.91508	0.376093	0.602766	0.766179	0.77	0.66	0.59	0.672328	0.08
CnHMGR	Hot-12h	32.71	32.63	32.73	29.94	-2.43986	-2.6415	-2.68126	2.76825	2.6866	2.78609	5.20811	5.32811	5.46735	0.03	0.02	0.02	0.0248494	0.05
CnHMGR	Hot-24h	31.23	31.23	31.1	26.43	-2.43986	-2.6415	-2.68126	4.8014	4.79953	4.6722	7.24125	7.44104	7.35346	0.01	0.01	0.01	0.00615969	0.07
CnHMGR	NaCl-24h	22.7	22.62	22.94	26.43	-2.43986	-2.6415	-2.68126	-3.72659	-3.80651	-3.49002	-1.28673	-1.16501	-0.808761	2.44	2.24	1.75	2.1446	0.16
CnHMGR	NaCl-48h	27.65	27.68	27.31	28.37	-2.43986	-2.6415	-2.68126	-0.718218	-0.685203	-1.05612	1.72164	1.9563	1.62514	0.3	0.26	0.32	0.295024	0.21
CnHMGR	NaCl-72h	27.94	28.08	28.04	28.88	-2.43986	-2.6415	-2.68126	-0.939694	-0.798652	-0.840962	1.50016	1.84285	1.84029	0.35	0.28	0.28	0.30385	0.07
CnHMGR	Control	26.1036	26.1158	26.2644	27.1541	-1.05047	-1.03831	-0.889738	-1.05047	-1.03831	-0.889738	0	0	0	1	1	1	1	0.0894939
CnHMGR	Mannitol-24h	25.9248	25.8418	25.9744	25.5955	-1.05047	-1.03831	-0.889738	0.329222	0.246245	0.378886	1.37969	1.28455	1.26862	0.384301	0.410498	0.415055	0.403285	0.067014
CnHMGR	Mannitol-48h	26.5976	26.8426	26.6419	25.2297	-1.05047	-1.03831	-0.889738	1.36785	1.61293	1.41224	2.41832	2.65124	2.30198	0.187074	0.159184	0.202785	0.183014	0.13058
CnHMGR	Mannitol-72h	26.1239	26.5534	25.6945	23.8845	-1.05047	-1.03831	-0.889738	2.23937	2.66883	1.80992	3.28984	3.70713	2.69966	0.102249	0.0765671	0.15393	0.110915	0.429454
