# Supplementary material for: Selection and Validation of Reference Genes in Clinacanthus nutans Under Abiotic Stresses, MeJA Treatment, and in Different Tissues
Source: Int J Mol Sci. 2025 Mar 11;26(6):2483. doi: 10.3390/ijms26062483 (PMC11942611; doi:10.3390/ijms26062483)
Supplement: Supplementary file 1 [file ijms-26-02483-s001.zip › 2.Supplementary_Materials/Table_S3.xls]

## Sheet: Sheet1
Table S4. List of Coding Sequences (CDS) of 12 Candidate Reference Genes in C. nutans
Gene ID	Gene Name	Sequences
Cnutans02912	CnTIP41	ATGCCACTTTCAAGAATCGCCATCGGGTCCCCTGCGGAGGCCAGCCAGCCGGACTCCATCAAGGCCGCCGTCGCCGAGTTCATTTCCATGCTCATTTTCGTCTTCGCCGGTGAAGGCTCCGGCATGGCATTTGCGAAGCTTACGAATAACGGAGCGAACACGCCGGCGGGGCTGGTTGCAGCCGCCATAGCGCACGCCTTCGCCCTCTTCGTGGCAGTTGCCATCGGTGCTAACATCTCCGGCGGTCACGTCAACCCCGCCGTCACGTTCGGCGCCTTCGTCGGCGGCCACATTTCGCTGTTCAAGAGCATCCTCTACTGGATCGCCCAATTGCTCGGCTCCGTCGTTGCCTGCTTGCTCCTCAAATTCTCCACCGGCGGATTGGAGACGTCGGCATTT…
Cnutans05072	CnUBC	ATGTCTTCCCCAAGCAAGCGACGGGAAATGGATTTGATGAAACTGATGATGACTGACTATAAGGTGGAGATGATCAATGACGGCATGCAGGAGTTCTATGTGGAATTCCATGGACCGAAAGAAAGCCCCTATCAAGGAGGTGTCTGGAAGGTAAGGGTTGAACTGCCGGATGCATATCCGTATAAATCTCCTTCCATTGGCTTTGTCAATAAGATTTACCATCCAAACGTTGATGAAATGTCGGGCTCGGTATGTTTAGATGTGATCAATCAGACCTGGAGTCCCATGTTTGATCTGGTAAATGTGTTTGAAGTGTTCCTTCCACAACTTCTTTTGTATCCAAATCCATCAGATCCTTTAAATGGAGAGGCGGCAGCTTTGATGATGCGTGACCGCAAT…
Cnutans14054	CnRPS	ATGGCATCTTTGGGTGGCCTCAACTGCCCTATTATCTCGACTCTAAAATCCCGAAAACCCTCCAATCGTTTCCCTAAAAGAGCAAGTGTGATTTCAGCAGCTGCCGTTCCCATTTCCAATGCGCAGACGAGAGAAAGAATGAAGCTGAAAGAGATGTTCCAGGACGCATACGAGAGGTGTCGCACGGCCCCCATGGAAGGCGTCTCCTTCACCCTTGAAGACTTTCAGACTGCCCTTGATAACTACGACTTCAACTCTGAAATTGGTACAAAGGTCAGAGGAACAGTTTTCAATACAGATGCAAATGGAGCACTAGTTGACATAACAGCAAAATCATCAGCTTACTTGCCTCTAAGAGAAGCATCCATCCACAGCATCAAACACGTGGAAGAGGCTGGT…
Cnutans15005	CnACT	ATGGCTGAAGGTGAGGATATTCAACCACTTGTTTGCGACAATGGAACTGGAATGGTCAAGGCTGGATTTGCTGGAGACGATGCTCCAAGGGCCGTCTTCCCCAGCATTGTGGGGCGTCCACGTCACACTGGTGTGATGGTTGGCATGGGTCAAAAAGATGCTTATGTTGGTGACGAGGCTCAATCTAAGAGAGGTATTTTGACGCTGAAGTATCCAATTGAGCATGGAATTGTCAGCAACTGGGATGATATGGAAAAGATTTGGCATCACACATTCTACAATGAACTTCGTGTGGCTCCAGAAGAGCATCCAATTCTCTTGACAGAAGCACCCCTTAATCCCAAGGCTAATCGTGAAAAAATGACGCAAATCATGTTTGAGACCTTCAATGCCCCTGCA…
Cnutans15029	CnPTB1	ATGATGGCAGAACCTTCAAAAGTTATTCATGTTCGTAATGTAGGTCATGAGATTTCCGAGAATGACTTGCTCCAGTTGTTCCAGCCATTTGGAGTCATCACCAAGCTTGTGATGCTTCGAGCCAAAAATCAGGCCCTCCTCCAAATGCAAGACATCCCTTCAGCTGTAAATGCATTGCAATTCTACTCCAATGTTCAGCCAAGCATAAGGGGTAGGAATGTATATGTTCAATTTTCTTCACACCAAGAACTAACAATTATGGATCAGAGTACTCAATCACGCGGTGATGAGCCTAACCGAATCCTCTTAGTTACAATACATCACATGCTATATCCTATTACTGTGGAAGTGCTGCATCAAGTTTTTTCCCCTCATGGATATGTAGAGAAGATCGTCACA…
Cnutans16949	CnEF1α	ATGGCTGTAGTTCTTCACGCCCCCAACACAGATGCCGGCATTAAAAAGCTTGATGAGTACCTTTTAACCCGCAGTTACATTACAGGGTATCAGGCATCAAAAGATGACCTCACCGTTCATGCTACCCTGTCAAAGCCTCCATCATCTAATTATGTGAATGCATTGCGTTGGTTCAACCACATCGAAGCTTTGTTGAGGATCTCTGGAGTTTCTGGGGAAGGGAGTGGCGTGACCATTAAGGGATCTGCTCCAGTCGCTGAAGCTGTTGCAACTCCTCCCACTACAGACAATAAGGTCACAGCTGCTGCAGATGATGACGACGACGACGATGTAGATTTGTTTGGTGAGGAGACTGAGGAAGAGAAGAAGGCTGCCAAAGAACGCGCTGCTGCTGTAAAG…
Cnutans17103	Cn18S	ATGAGAGGGTTGCAGCTGTCTCTGAACAAGGATCAGAAATTGAGGCTTGAGCGGGCAATGGATCAGTTGGAATCTCTCTCATCCAAGGTCAATTCCGATGCATCTGTCACGGTTGCCGACGACATTCCCGTTAACTATGAAGATGCTATCCTCAAGGGCCATGGGACAACGGAGTTGGACGGTCGAGTGGTGGCCACAATCTGTGGAGTGGTGGAGCGCGTAAACAAGCTTGTATATGTTCGTTCTTTGAGAGCTAGGTACAAGCCTGAGATTGGTGATATAATTATTGGCCGAGTTATTGAGGTTGCACCGAAGCGATGGAGATTGGAAATCAACTTCAGCCAGGATGCAGTGCTGATGCTTTCTTCAATGAACTTACCAGACGGAATTCAGAGGCGA…
Cnutans17613	CnCYP	ATGGCGACTTGTGCAAAATTTCTTATACTTTTCTATATCGCAATCTTCCTCTCTTTGGTTTCCACTCAGGCAAAGAAGTCCGAGGACTTGAAGGAAGTGACTCATAAAGTCTACTTTGATGTCGAGATTGATGGAAAACCAGCTGGGCGTATTGTCATGGGTCTTTTTGGAAAAACTGTTCCCAAGACAGCAGAAAATTTTAGAGCTCTATGCACAGGGGAGAAAGGTGTTGGGAAAAATGGGAAGCCTCTACATTACAAAGGAAGCACTTTCCACCGAATTATACCCAGCTTCATGCTTCAAGGGGGTGATTTTACCTTAGGAGATGGAAGAGGTGGCGAGTCCATTTACGGCGAGAAATTTGCTGATGAGAATTTCAAGATCAAGCACACTGGACCT…
Cnutans18889	CnTUB	ATGCGTGAGATTCTCCACATCCAAGGCGGCCAGTGCGGAAATCAGATCGGCGCCAAGTTCTGGGAGGTGGTGTGCGCCGAGCATGGCATCGATTCCACCGGACGGTACGGCGGAGACAACGATCTGCAACTCGAGCGGGTGAACGTTTACTACAATGAAGCCAGCTGTGGAAGGTTCGTTCCTCGCGCGGTGCTCATGGATCTGGAACCAGGTACTATGGACAGCGTCAGATCTGGTCCGTACGGTCAGATCTTCCGGCCGGATAACTTTGTCTTCGGCCAGTCCGGCGCGGGTAATAATTGGGCGAAAGGACACTACACTGAAGGCGCTGAGTTGATCGATTCGGTTCTGGATGTTGTTAGGAAGGAGGCTGAGAACTGTGATTGCTTGCAAGGATTT…
Cnutans26967	CnUBQ	ATGCAGATTTTCGTTAAAACTCTGACTGGAAAGACAATTACGCTCGAGGTCGAATCCAGCGATACCATAGACAATGTCAAGGCTAAAATTCAGGACAAGGAAGGAATTCCGCCGGATCAGCAACGTTTGATTTTTGCTGGCAAGCAGCTGGAAGATGGCCGTACGCTTGCGGATTATAATATACAGAAGGAATCGACATTGCATTTGGTTTTGAGGCTTCGTGGAGGCATTATTGAGCCGTCGTTGATGGCTTTGGCTAGAAAGTACAACCAGGACAAGATGATATGCCGCAAGTGTTATGCTCGTCTGCATCCCCGTGCTGTTAACTGTAGGAAGAAGAAATGTGGACATAGCAACCAGTTGAGGCCGAAAAAAAAGATCAAGTAG
Cnutans27540	CnRPL	ATGTCGCACAGGAAATTTGAGCATCCCAGGCACGGGTCTCTCGGTTTCCTTCCGAGGAAGCGTGCGGCACGCCACAGGGGAAAGGTGAAGGCTTTCCCAAAGGATGACCCGAAGAAGCCCTGCAAACTGACAGCCTTCTTGGGTTACAAGGCTGGAATGACCCACATTGTCAGAGATGTGGAGAAACCCGGATCAAAACTCCATAAGAAGGAAACCTGTGAGGCTGTTACCATCATCGAGACACCACCTATGGTCATTGTGGGAGTGGTTGGGTACGTTAAGACTCCTCGTGGTCTTCGCTGCCTCAACACAGTCTGGGCTCAGCATCTGAGTGAGGAAGTGAGGAGGAGATTCTACAAGAACTGGTGCAAGTCCAAGAAGAAAGCATTCACCAAGTAC…
Cnutans27749	CnGAPDH	ATGGGGAAGATCAAGATTGGAATCAATGGATTTGGGAGGATCGGCCGTTTGGTGGCCAGGGTTGCTCTCCAGAGAGACGATGTTGAACTCGTTGCTGTTAATGATCCCTTTATCACCACCGATTACATGACTTATATGTTCAAATACGACAGTGTCCATGGCCAATGGAAGCACAAAGATGTCAAGGTTAAGGATGAAAAAACCCTCCTTTTTGGGGAGAAAGCCGTCCGAGTCTTCGGAATCAGAAACCCAGAGGAGATTCCATGGGGAGAAACCGGCGCCGAATTCGTCGTGGAGTCGACCGGAGTCTTCACCGACAAAGACAAGGCTGCTGCTCACCTTAAGGGCGGGGCTAAGAAGGTTGTAATATCGGCGCCTAGCAAGGACGCGCCGATGTTC…
