# Supplementary material for: Selection and Validation of Reference Genes in Clinacanthus nutans Under Abiotic Stresses, MeJA Treatment, and in Different Tissues
Source: Int J Mol Sci. 2025 Mar 11;26(6):2483. doi: 10.3390/ijms26062483 (PMC11942611; doi:10.3390/ijms26062483)
Supplement: Supplementary file 1 [file ijms-26-02483-s001.zip › 2.Supplementary_Materials/Table_S4.xls]

## Sheet: Sheet1
Table S1. Primer information and RT-qPCR Standard Curve Parameters for 12 Candidate Reference Genes in C. nutans
Gene	Primer Sequence		Dilution factor					Standard Curve	R2	k	Primer Efficiency
	Forward Primer	Reverse Primer	1/625	1/125	1/25	1/5	1
CnUBQ	CGAGGTCGAATCCAGCGATA	CGGCGGAATTCCTTCCTTGT	33.41	31.13	28.53	26.33	23.48	y = -2.4669x + 23.641	R2 = 0.9985	-2.4669	0.920169
	GCTCCAGCTTAGGTCGCTAT	GCCGCCTTAAGGAAGGAACA
CnRPL	CAGACTTCTCGTGTTGCCCT	CTGGGTAGTCTGGAAGCGAC	32.73	30.37	27.87	25.73	22.85	y = -2.4393x + 23.031	R2 = 0.9982	-2.4393	0.934396
	GTCTGAAGAGCACAACGGGA	GACCCATCAGACCTTCGCTG
CnRPS	GCGGGCTGATATGCTAAGGT	CAGCCGGGGGAATATCACTC	30.01	27.94	25.37	23.12	20.48	y = -2.3898x + 20.605	R2 = 0.9986	-2.3898	0.961013
	CGCCCGACTATACGATTCCA	GTCGGCCCCCTTATAGTGAG
CnPTB1	GCCGTGTTGTTTGGAAAACG	GGGCGCAACAGTACCGATAA	34.78	32.75	30.21	28.11	25.36	y = -2.3501x + 25.541	R2 = 0.9976	-2.3501	0.983451
	CGGCACAACAAACCTTTTGC	CCCGCGTTGTCATGGCTATT
CnTIP41	TTCAAGAATCGCCATCGGGT	CGGCGAAGACGAAAATGAGC	33.73	31.99	29.22	26.98	24.26	y = -2.3947x + 24.447	R2 = 0.9953	-2.3947	0.958313
	AAGTTCTTAGCGGTAGCCCA	GCCGCTTCTGCTTTTACTCG
CnACT	ACTGGTGTGATGGTTGGCAT	CTTCTGGAGCCACACGAAGT	33.95	31.66	29.2	27.35	24.69	y = -2.2826x + 24.804	R2 = 0.9979	-2.2826	1.02403
	TGACCACACTACCAACCGTA	GAAGACCTCGGTGTGCTTCA
CnUBC	GACGGCATGCAGGAGTTCTA	CGGCAGTTCAACCCTTACCT	33.93	31.54	29.35	26.79	24.02	y = -2.4567x + 24.212	R2 = 0.9981	-2.4567	0.925377
	CTGCCGTACGTCCTCAAGAT	GCCGTCAAGTTGGGAATGGA
CnGAPDH	CAATGGGAAGTTGACGGGGA	GGTAGCATCCTTCTCGAGCC	36.75	34.04	32	29.78	26.72	y = -2.4313x + 26.994	R2 = 0.9953	-2.4313	0.9386
	GTTACCCTTCAACTGCCCCT	CCATCGTAGGAAGAGCTCGG
Cn18S	CCGAAGCGATGGAGATTGGA	GCCATCGTGTTGGAAACCAC	37.43	34.26	32.05	29.58	27.67	y = -2.4195x + 39.455	R2 = 0.9925	-2.4195	0.944869
	GGCTTCGCTACCTCTAACCT	CGGTAGCACAACCTTTGGTG
CnCYP	GCACAGGGGAGAAAGGTGTT	CGTAAATGGACTCGCCACCT	31.29	29.27	26.72	24.39	21.94	y = -2.3567x + 22.009	R2 = 0.9989	-2.3567	0.97965
	CGTGTCCCCTCTTTCCACAA	GCATTTACCTGAGCGGTGGA
CnEF1α	CACCGTTCATGCTACCCTGT	CCCTTAATGGTCACGCCACT	33.55	30.94	28.57	26.33	23.53	y = -2.4648x + 23.6558	R2 = 0.998	-2.4648	0.921236
	GTGGCAAGTACGATGGGACA	GGGAATTACCAGTGCGGTGA
CnTUB	GAGTGCATGGTCCTCGACAA	GGAGATCGGAGTTGAGCTGG	38.2	35.15	32.73	30.62	27.9	y = -2.5121x + 27.896	R2 = 0.9964	-2.5121	0.89776
	CTCACGTACCAGGAGCTGTT	CCTCTAGCCTCAACTCGACC

## Sheet: raw_data
Table. Ct Values of Candidate Reference Genes at Different Dilution Factors in Clinacanthus nutans
Target	D.F.	CT1	CT2	CT3	avg.CT	std
CnUBQ	1	23.06	23.27	24.11	23.4796	0.552707
CnRPL	1	22.49	22.61	23.45	22.8505	0.523881
CnRPS	1	20.27	20.2	20.96	20.4767	0.42098
CnPTB1	1	25.13	24.84	26.1	25.3557	0.656719
CnTIP41	1	23.95	23.85	24.98	24.2625	0.627362
CnACT	1	24.73	24.65	24.69	24.6891	0.041771
CnUBC	1	23.68	23.75	24.62	24.0175	0.524398
CnGAPDH	1	26.52	26.49	27.15	26.7202	0.372442
Cn18S	1	27.89	27.45	27.67	27.6708	0.21692
CnCYP	1	21.5	22.71	21.63	21.9442	0.6643
CnEF1α	1	23.16	24.27	23.15	23.5279	0.641309
CnTUB	1	27.46	28.57	27.68	27.9025	0.584861
Target	DF	CT1	CT2	CT3	CTavg.CT	std
CnUBQ	1/5	26.29	26.13	26.56	26.3253	0.216644
CnRPL	1/5	25.75	25.56	25.88	25.7296	0.163871
CnRPS	1/5	23.08	23	23.27	23.1176	0.139852
CnPTB1	1/5	28.08	28.08	28.17	28.1085	0.049086
CnTIP41	1/5	27.13	26.85	26.95	26.9768	0.14011
CnACT	1/5	27.49	27.22	27.35	27.35	0.135006
CnUBC	1/5	26.72	26.71	26.95	26.7921	0.133199
CnGAPDH	1/5	29.79	29.45	30.09	29.7768	0.317921
Cn18S	1/5	29.51	29.6	29.62	29.5772	0.059484
CnCYP	1/5	24.42	24.29	24.45	24.3867	0.08178
CnEF1α	1/5	26.33	26.32	26.35	26.3349	0.01587
CnTUB	1/5	30.44	30.75	30.68	30.6229	0.164749
Target	DF	CT1	CT2	CT3	avg.CT	std
CnUBQ	1/25	28.27	28.69	28.62	28.5251	0.222764
CnRPL	1/25	27.6	27.98	28.03	27.8709	0.233298
CnRPS	1/25	25.22	25.4	25.5	25.3727	0.143869
CnPTB1	1/25	30.03	30.26	30.33	30.2063	0.159495
CnTIP41	1/25	29.04	29.27	29.37	29.2248	0.170126
CnACT	1/25	28.89	29.74	28.97	29.2005	0.465531
CnUBC	1/25	29.35	29.31	29.38	29.3487	0.035287
CnGAPDH	1/25	32.01	31.76	32.23	32.0023	0.233381
Cn18S	1/25	32.12	32.16	31.87	32.0498	0.153254
CnCYP	1/25	26.51	26.72	26.94	26.7244	0.21185
CnEF1α	1/25	28.38	28.58	28.75	28.5717	0.186673
CnTUB	1/25	32.62	32.26	33.3	32.7285	0.528135
Target	DF	CT1	CT2	CT3	avg.CT	std
CnUBQ	1/125	31.12	31.31	30.97	31.1343	0.174415
CnRPL	1/125	30.43	30.67	30.01	30.3679	0.332714
CnRPS	1/125	28.06	28.16	27.6	27.9405	0.300866
CnPTB1	1/125	32.7	33.2	32.36	32.7521	0.423373
CnTIP41	1/125	32.15	32.23	31.59	31.9915	0.35108
CnACT	1/125	31.76	31.87	31.34	31.657	0.282938
CnUBC	1/125	31.54	31.83	31.26	31.5436	0.287621
CnGAPDH	1/125	34.04	34.43	33.65	34.0397	0.386958
Cn18S	1/125	34.68	34.14	33.95	34.257	0.376009
CnCYP	1/125	29.21	29.74	28.86	29.2707	0.441123
CnEF1α	1/125	31.02	31.01	30.79	30.9427	0.133062
CnTUB	1/125	35.04	35.15	35.26	35.1468	0.111175
Target	DF	CT1	CT2	CT3	avg.CT	std
CnUBQ	1/625	32.97	34.01	33.24	33.4095	0.537029
CnRPL	1/625	32.91	32.29	32.98	32.7278	0.376757
CnRPS	1/625	30.04	29.84	30.16	30.0145	0.161415
CnPTB1	1/625	34.99	34.58	34.78	34.7846	0.208865
CnTIP41	1/625	33.7	33.28	34.21	33.7288	0.465863
CnACT	1/625	34.13	33.65	34.07	33.9487	0.257139
CnUBC	1/625	33.72	33.73	34.32	33.925	0.339839
CnGAPDH	1/625	35.73	37.23	37.27	36.745	0.878486
Cn18S	1/625	37.43	37.08	37.77	37.4283	0.344381
CnCYP	1/625	31.26	31.37	31.23	31.2856	0.071051
CnEF1α	1/625	33.25	33.85	33.55	33.5478	0.299988
CnTUB	1/625	-	-	38.2	38.2	-

## Sheet: Sheet3
Cn02912	CnTIP41
Cn05072	CnUBC
Cn14054	CnRPS
Cn15005	CnACT
Cn15029	CnPTB1
Cn16949	CnEF1α
Cn17103	Cn18S
Cn17613	CnCYP
Cn18889	CnTUB
Cn26967	CnUBQ
Cn27540	CnRPL
Cn27749	CnGAPDH
